# Supplementary material for: ﻿Raphiocarpustaygiangensis (Gesneriaceae), a new species from central Vietnam
Source: PhytoKeys. 2023 Jan 10;218:19–27. doi: 10.3897/phytokeys.218.96511 (PMC9846282; doi:10.3897/phytokeys.218.96511)
Supplement: XML Treatment for Raphiocarpus taygiangensis [file phytokeys.218.96511-treatment1.xml]

<!DOCTYPE tp:taxon-treatment
  PUBLIC "-//TaxonX//DTD Taxonomic Treatment Publishing DTD v0 20100105//EN" "tax-treatment-NSO.dtd">
<tp:taxon-treatment xmlns:tp="http://www.plazi.org/taxpub"><tp:treatment-meta><kwd-group><label>Taxon classification</label><kwd>
              <named-content content-type="kingdom">Plantae</named-content>
            </kwd><kwd>
              <named-content content-type="order">Lamiales</named-content>
            </kwd><kwd>
              <named-content content-type="family">Gesneriaceae</named-content>
            </kwd></kwd-group><mixed-citation publication-type="journal"><person-group><name><surname>Nguyen</surname><given-names>Cuong Huu</given-names></name><name><surname>Van Phung</surname><given-names>Khoa</given-names></name><name><surname>Sinh Nguyen</surname><given-names>Khang</given-names></name><name><surname>Averyanov</surname><given-names>Leonid V.</given-names></name><name><surname>Truong</surname><given-names>Vuong Ba</given-names></name><name><surname>Tran</surname><given-names>Chu Van</given-names></name><name><surname>Cao</surname><given-names>Hai Xuan</given-names></name><name><surname>Chu</surname><given-names>Quan Ngoc</given-names></name><name><surname>Vu</surname><given-names>Hau Bich Thi</given-names></name><name><surname>Pham</surname><given-names>Thoa Kim Thi</given-names></name></person-group><article-title>﻿<italic><tp:taxon-name><tp:taxon-name-part taxon-name-part-type="genus" reg="Raphiocarpus">Raphiocarpus</tp:taxon-name-part><tp:taxon-name-part taxon-name-part-type="species" reg="taygiangensis">taygiangensis</tp:taxon-name-part></tp:taxon-name></italic> (<tp:taxon-name><tp:taxon-name-part taxon-name-part-type="family">Gesneriaceae</tp:taxon-name-part></tp:taxon-name>), a new species from central Vietnam</article-title><source>PhytoKeys</source><day>10</day><month>01</month><year>2023</year><volume>218</volume><fpage>19</fpage><lpage>27</lpage><pub-id pub-id-type="doi">10.3897/phytokeys.218.96511</pub-id></mixed-citation></tp:treatment-meta><tp:nomenclature><label>﻿</label><tp:taxon-name>
            <object-id xmlns:xlink="http://www.w3.org/1999/xlink" content-type="arpha" xlink:type="simple">484695B6-0C88-5176-8567-2ACE57CF5F55</object-id>
            <tp:taxon-name-part taxon-name-part-type="genus" reg="Raphiocarpus">Raphiocarpus</tp:taxon-name-part>
            <tp:taxon-name-part taxon-name-part-type="species" reg="taygiangensis">taygiangensis</tp:taxon-name-part>
            <object-id xmlns:xlink="http://www.w3.org/1999/xlink" content-type="ipni" xlink:type="simple">urn:lsid:ipni.org:names:77311676-1</object-id>
          </tp:taxon-name><tp:taxon-authority>C.H.Nguyen, K.S.Nguyen &amp; Aver.</tp:taxon-authority><tp:taxon-status xmlns:xlink="http://www.w3.org/1999/xlink" xlink:type="simple">sp. nov.</tp:taxon-status><xref ref-type="fig" rid="F1">Figs 1</xref><xref ref-type="fig" rid="F2">, 2</xref><xref ref-type="fig" rid="F3">, 3</xref></tp:nomenclature><tp:treatment-sec sec-type="diagnosis" id="SECID0EGMAC"><title>Diagnosis.</title><p>The new species differs from closest <italic><tp:taxon-name><tp:taxon-name-part taxon-name-part-type="genus" reg="Raphiocarpus">R.</tp:taxon-name-part><tp:taxon-name-part taxon-name-part-type="species" reg="axillaris">axillaris</tp:taxon-name-part></tp:taxon-name></italic> in serrulate leaves, purple spots and glandular hairs on abaxial surface of corolla, purple longitudinal stripes on median lobe of lower lip, and pubescent filaments stamens and pistil (Table <xref ref-type="table" rid="T1">1</xref>).</p><table-wrap id="T1" position="float" orientation="portrait"><label>Table 1.</label><caption><p>Most significant morphological discriminative characters of <italic><tp:taxon-name><tp:taxon-name-part taxon-name-part-type="genus" reg="Raphiocarpus">Raphiocarpus</tp:taxon-name-part><tp:taxon-name-part taxon-name-part-type="species" reg="taygiangensis">taygiangensis</tp:taxon-name-part></tp:taxon-name></italic> and <italic><tp:taxon-name><tp:taxon-name-part taxon-name-part-type="genus" reg="Raphiocarpus">R.</tp:taxon-name-part><tp:taxon-name-part taxon-name-part-type="species" reg="axillaris">axillaris</tp:taxon-name-part></tp:taxon-name></italic>.</p></caption><table id="TID0EHZAE" rules="all"><tbody><tr><th rowspan="1" colspan="1">Characters</th><th rowspan="1" colspan="1">
                    <italic>
                      <tp:taxon-name><tp:taxon-name-part taxon-name-part-type="genus" reg="Raphiocarpus">R.</tp:taxon-name-part><tp:taxon-name-part taxon-name-part-type="species" reg="taygiangensis">taygiangensis</tp:taxon-name-part></tp:taxon-name>
                    </italic>
                  </th><th rowspan="1" colspan="1">
                    <italic>
                      <tp:taxon-name><tp:taxon-name-part taxon-name-part-type="genus" reg="Raphiocarpus">R.</tp:taxon-name-part><tp:taxon-name-part taxon-name-part-type="species" reg="axillaris">axillaris</tp:taxon-name-part></tp:taxon-name>
                    </italic>
                  </th></tr><tr><td rowspan="1" colspan="1">Stems</td><td rowspan="1" colspan="1">to 3 m long, ascending to 1 m tall</td><td rowspan="1" colspan="1">to 0.7 cm long and tall</td></tr><tr><td rowspan="1" colspan="1">Leaf margin</td><td rowspan="1" colspan="1">serrulate</td><td rowspan="1" colspan="1">Entire</td></tr><tr><td rowspan="1" colspan="1">Corolla</td><td rowspan="1" colspan="1">white with purple tint to purple, inside with purple lines; glandular-hairy inside</td><td rowspan="1" colspan="1">white to pale pink; glabrous inside</td></tr><tr><td rowspan="1" colspan="1">Stamens</td><td rowspan="1" colspan="1">4–5; filaments puberulent</td><td rowspan="1" colspan="1">4; filaments, glabrous</td></tr><tr><td rowspan="1" colspan="1">Staminodes</td><td rowspan="1" colspan="1">hooked</td><td rowspan="1" colspan="1">clavate</td></tr><tr><td rowspan="1" colspan="1">Pistil</td><td rowspan="1" colspan="1">puberulent</td><td rowspan="1" colspan="1">glabrous</td></tr></tbody></table></table-wrap></tp:treatment-sec><tp:treatment-sec sec-type="material" id="SECID0E4AAE"><title>Type.</title><p>Vietnam. Quang Nam Province, Tay Giang District, A Xan Village, primary evergreen broad-leaved forest, around point <named-content xmlns:xlink="http://www.w3.org/1999/xlink" content-type="dwc:verbatimCoordinates" xlink:type="simple"><named-content content-type="geo-json" specific-use="{&#34;type&#34;:&#34;Point&#34;,&#34;coordinates&#34;:[107.329722,15.815833]}" id="NCID0EGBAE" xlink:type="simple">15°48'57"N, 107°19'47"E</named-content></named-content>, elevation 1270 m, 20 April 2022, <italic>C.H. Nguyen</italic>, <italic>K.S. Nguyen</italic>, <italic>H.X. Cao</italic>, <italic>CKH 2022042068</italic> (holotype VNF; isotypes HN, LE).</p></tp:treatment-sec><tp:treatment-sec sec-type="description" id="SECID0ETBAE"><title>Description.</title><p>Perennial herb with stem to ca. 3 m long ascending to ca.1 m tall. Stem branching, velutinous when young, glabrescent with age. Leaves opposite, equal to unequal in size; petioles 1.5–3.5 cm long, densely hirsute with appressed hairs; leaf blade symmetrically elliptic, 8–16 × 3.4–6.2 cm, 2.3–2.6 times as long as wide, base cuneate, apex acute to acuminate, hirsute with appressed hairs on both sides, more densely on veins, serrulate along the margin, eucamptodromous venation with 8–14 pairs of secondary veins, tertiary venation ramified. Inflorescences arising in axils of lower leaves and in leaf scar axils, 1- or 2-flowered, up to 3 inflorescences in an individual axil, 5–6 cm long (including flower); all axes with 0,5–1mm long glandular hairs; peduncle 10–18 mm long; bracts narrowly elliptic, 4–5 × 0.8–1 mm long, greenish, with 0,5–1mm long glandular hairs; flowers spreading almost horizontally to slightly pendulous; pedicels 10–12 mm long. Calyx of 5 lobes free from the base, lobes 6–7 × 1.3–1.5 mm long, with long glandular hairs outside, glabrous inside. Corolla infundibular, outside white with purple tint to purple, inside white with purple on adaxial lip and purple longitudinal lines on median lobe of abaxial lip, 4.2–4.8 cm long, sparsely covered with long glandular hairs outside, inside with glandular short hairs at apex of adaxial lip, with two to three prominent ridges ventrally at the base of throat, limb distinctly two-lipped; tube 3.5–3.9 cm long, 8–10 mm wide, swelling at middle and narrowing at base, the distal part broadening towards throat; adaxial lip 2-lobed, lobes subequal, half round, 5–6 mm long, 5–6 × 7–9 mm wide, sinus 4–5.5 mm deep; adaxial lip 3(4)-lobed, lobes unequal, 14–16.5 mm long, lateral lobes 6–8 × 7–9 mm wide, middle lobe 7–9.2 × 4.8–6.1 mm wide. Stamens 4(5), in 2 pairs, each pair adnate at the anthers, filaments filiform, distally shortly glandular puberulent, geniculate near the middle; adaxial pair adnate to 14–16 mm above the corolla base, 9–11 mm long, 1 mm in diameter, anthers 0.8–1 × 1.1–1.3 mm long; abaxial pair, adnate at c.14 mm above the corolla base, 6–8 mm long, 0.8 mm in diameter; staminode 1, slightly hooked, 3–4 mm long. Disc circular, light lemon yellow, 1–1.2 mm high, margin repand, glabrous. Pistil 2–2.2 cm long, puberulent throughout; ovary 12–13 mm long; style 6–7 mm long; stigma c. 2 mm, 2-lobed. Capsule green when young, bent at the base, narrowly fisiform, pubescent, dehiscing adaxially, straight, not twisted.</p><fig id="F1" position="float" orientation="portrait"><object-id xmlns:xlink="http://www.w3.org/1999/xlink" content-type="doi" xlink:type="simple">10.3897/phytokeys.218.96511.figure1</object-id><object-id xmlns:xlink="http://www.w3.org/1999/xlink" content-type="arpha" xlink:type="simple">C6962FC4-8B75-533B-BF88-1C20B30A3F64</object-id><label>Figure 1.</label><caption><p><italic><tp:taxon-name><tp:taxon-name-part taxon-name-part-type="genus" reg="Raphiocarpus">Raphiocarpus</tp:taxon-name-part><tp:taxon-name-part taxon-name-part-type="species" reg="taygiangensis">taygiangensis</tp:taxon-name-part></tp:taxon-name></italic> C.H.Nguyen, K.S.Nguyen &amp; Aver., sp. nov. <bold>A</bold> natural habitat <bold>B–D</bold> flowering plant in natural habitat <bold>E</bold> leaves <bold>F</bold> leaf margin <bold>G</bold> inflorescences <bold>H</bold> flowers, views from different sides <bold>I</bold> flower, frontal views <bold>J</bold> sagittal section of corolla showing inner surface with stamens and staminodes <bold>K</bold> flower tube inside and outside <bold>L, M</bold> stamens <bold>N</bold> staminode <bold>O</bold> calyx lobes <bold>P</bold> pistil, base of pistil and its apex with stigma <bold>Q</bold> young fruit. Photos by Cuong Huu Nguyen and Khang Sinh Nguyen, correction and design by Cuong Huu Nguyen.</p></caption><graphic xmlns:xlink="http://www.w3.org/1999/xlink" xlink:href="phytokeys-218-019_article-96511__-g001.jpg" position="float" orientation="portrait" xlink:type="simple" id="oo_793589.jpg"><uri content-type="original_file" xlink:type="simple">https://binary.pensoft.net/fig/793589</uri></graphic></fig></tp:treatment-sec><tp:treatment-sec sec-type="distribution" id="SECID0EMDAE"><title>Distribution and habitat.</title><p>The new species is only known from A Xan Commune, Tay Giang District, Quang Nam Province in central Vietnam. <italic><tp:taxon-name><tp:taxon-name-part taxon-name-part-type="genus" reg="Raphiocarpus">Raphiocarpus</tp:taxon-name-part><tp:taxon-name-part taxon-name-part-type="species" reg="taygiangensis">taygiangensis</tp:taxon-name-part></tp:taxon-name></italic> usually grows in moist shady places near waterfalls, along streams and occasionally on the sandstone slopes covered by evergreen broad-leaved forests at elevations of 1200–1300 m a.s.l. As common plants in habitats of the new species have been recorded <italic><tp:taxon-name><tp:taxon-name-part taxon-name-part-type="genus" reg="Aeschynanthus">Aeschynanthus</tp:taxon-name-part><tp:taxon-name-part taxon-name-part-type="species" reg="bracteatus">bracteatus</tp:taxon-name-part></tp:taxon-name></italic> Wall. ex A.DC., <italic><tp:taxon-name><tp:taxon-name-part taxon-name-part-type="genus" reg="Angiopteris">Angiopteris</tp:taxon-name-part><tp:taxon-name-part taxon-name-part-type="species" reg="evecta">evecta</tp:taxon-name-part></tp:taxon-name></italic> (G. Forst.) Hoffm., <italic><tp:taxon-name><tp:taxon-name-part taxon-name-part-type="genus" reg="Asplenium">Asplenium</tp:taxon-name-part><tp:taxon-name-part taxon-name-part-type="species" reg="unilaterale">unilaterale</tp:taxon-name-part></tp:taxon-name></italic> Lam., <italic><tp:taxon-name><tp:taxon-name-part taxon-name-part-type="genus" reg="Begonia">Begonia</tp:taxon-name-part></tp:taxon-name></italic> spp., <italic><tp:taxon-name><tp:taxon-name-part taxon-name-part-type="genus" reg="Crepidomanes">Crepidomanes</tp:taxon-name-part><tp:taxon-name-part taxon-name-part-type="species" reg="auriculatum">auriculatum</tp:taxon-name-part></tp:taxon-name></italic> (Blume) K. Iwats., <italic><tp:taxon-name><tp:taxon-name-part taxon-name-part-type="genus" reg="Hedyotis">Hedyotis</tp:taxon-name-part></tp:taxon-name></italic> sp., <italic><tp:taxon-name><tp:taxon-name-part taxon-name-part-type="genus" reg="Impatiens">Impatiens</tp:taxon-name-part><tp:taxon-name-part taxon-name-part-type="species" reg="clavigera">clavigera</tp:taxon-name-part></tp:taxon-name></italic> Hook. f., <italic><tp:taxon-name><tp:taxon-name-part taxon-name-part-type="genus" reg="Leptochilus">Leptochilus</tp:taxon-name-part></tp:taxon-name></italic> sp., <italic><tp:taxon-name><tp:taxon-name-part taxon-name-part-type="genus" reg="Molineria">Molineria</tp:taxon-name-part><tp:taxon-name-part taxon-name-part-type="species" reg="capitulata">capitulata</tp:taxon-name-part></tp:taxon-name></italic> (Lour.) Herb., <italic><tp:taxon-name><tp:taxon-name-part taxon-name-part-type="genus" reg="Mycetia">Mycetia</tp:taxon-name-part></tp:taxon-name></italic> sp., <italic><tp:taxon-name><tp:taxon-name-part taxon-name-part-type="genus" reg="Phymatosorus">Phymatosorus</tp:taxon-name-part><tp:taxon-name-part taxon-name-part-type="species" reg="lucidus">lucidus</tp:taxon-name-part></tp:taxon-name></italic> (Roxb.) Pic. Serm., <italic><tp:taxon-name><tp:taxon-name-part taxon-name-part-type="genus" reg="Rhaphidophora">Rhaphidophora</tp:taxon-name-part><tp:taxon-name-part taxon-name-part-type="species" reg="decursiva">decursiva</tp:taxon-name-part></tp:taxon-name></italic> (Roxb.) Schott, <italic><tp:taxon-name><tp:taxon-name-part taxon-name-part-type="genus" reg="Rhynchotechum">Rhynchotechum</tp:taxon-name-part><tp:taxon-name-part taxon-name-part-type="species" reg="ellipticum">ellipticum</tp:taxon-name-part></tp:taxon-name></italic> (Wall. ex D. Dietr.) A. DC., and <italic><tp:taxon-name><tp:taxon-name-part taxon-name-part-type="genus" reg="Symplocos">Symplocos</tp:taxon-name-part><tp:taxon-name-part taxon-name-part-type="species" reg="banaensis">banaensis</tp:taxon-name-part></tp:taxon-name></italic> Guillaumin.</p><fig id="F2" position="float" orientation="portrait"><object-id xmlns:xlink="http://www.w3.org/1999/xlink" content-type="doi" xlink:type="simple">10.3897/phytokeys.218.96511.figure2</object-id><object-id xmlns:xlink="http://www.w3.org/1999/xlink" content-type="arpha" xlink:type="simple">99A5CCEA-B578-5E3A-9C4D-E27C2FF5CD32</object-id><label>Figure 2.</label><caption><p><italic><tp:taxon-name><tp:taxon-name-part taxon-name-part-type="genus" reg="Raphiocarpus">Raphiocarpus</tp:taxon-name-part><tp:taxon-name-part taxon-name-part-type="species" reg="taygiangensis">taygiangensis</tp:taxon-name-part></tp:taxon-name></italic> C.H.Nguyen, K.S.Nguyen &amp; Aver., sp. nov. holotype specimen, Cuong et al., CKH 2022042068 (VNF).</p></caption><graphic xmlns:xlink="http://www.w3.org/1999/xlink" xlink:href="phytokeys-218-019_article-96511__-g002.jpg" position="float" orientation="portrait" xlink:type="simple" id="oo_793590.jpg"><uri content-type="original_file" xlink:type="simple">https://binary.pensoft.net/fig/793590</uri></graphic></fig></tp:treatment-sec><tp:treatment-sec sec-type="phenology" id="SECID0E6IAE"><title>Phenology.</title><p>Flowers from April to May, fruiting from May to June.</p></tp:treatment-sec><tp:treatment-sec sec-type="etymology" id="SECID0EEJAE"><title>Etymology.</title><p>The species epithet refers to the name of the district of the type location (Tay Giang District in Quang Nam Province).</p></tp:treatment-sec><tp:treatment-sec sec-type="IUCN conservation status" id="SECID0EJJAE"><title>IUCN conservation status.</title><p>The special field studies around the type location revealed no other populations outside the occupancy area which was estimated to be about 5 km<sup>2</sup>. The type location consists of approximately 500 mature individuals growing in moist shady places near waterfall and along the stream. The population territory currently does not belong to any protected area, and its future protection is needed. The area has been relatively undisturbed to date due to its significance to the surrounding village, although local people continue to forage in it for firewood. Considering the small population size and fragile habitat, we propose that the new species should be preliminarily assessed as Vulnerable (VU D2) according to criteria <xref ref-type="bibr" rid="B6">IUCN (2019)</xref>.</p><fig id="F3" position="float" orientation="portrait"><object-id xmlns:xlink="http://www.w3.org/1999/xlink" content-type="doi" xlink:type="simple">10.3897/phytokeys.218.96511.figure3</object-id><object-id xmlns:xlink="http://www.w3.org/1999/xlink" content-type="arpha" xlink:type="simple">6EB4D834-9DDA-5A13-B4A9-BDA7F5D52297</object-id><label>Figure 3.</label><caption><p><italic><tp:taxon-name><tp:taxon-name-part taxon-name-part-type="genus" reg="Raphiocarpus">Raphiocarpus</tp:taxon-name-part><tp:taxon-name-part taxon-name-part-type="species" reg="taygiangensis">taygiangensis</tp:taxon-name-part></tp:taxon-name></italic> C.H.Nguyen, K.S.Nguyen &amp; Aver., sp. nov. <bold>A</bold> flower front view <bold>B</bold> habitat <bold>C</bold> lateral view of flower and fruit; <italic><tp:taxon-name><tp:taxon-name-part taxon-name-part-type="genus" reg="Raphiocarpus">Raphiocarpus</tp:taxon-name-part><tp:taxon-name-part taxon-name-part-type="species" reg="axillaris">axillaris</tp:taxon-name-part></tp:taxon-name></italic> D.J.Middleton, sp. nov. <bold>D</bold> flower front view <bold>E</bold> habitat <bold>F</bold> lateral view of flower and fruit. Photos by Ly Van Nguyen (<bold>D–F</bold>), Cuong Huu Nguyen and Khang Sinh Nguyen, correction and design by Cuong Huu Nguyen.</p></caption><graphic xmlns:xlink="http://www.w3.org/1999/xlink" xlink:href="phytokeys-218-019_article-96511__-g003.jpg" position="float" orientation="portrait" xlink:type="simple" id="oo_793591.jpg"><uri content-type="original_file" xlink:type="simple">https://binary.pensoft.net/fig/793591</uri></graphic></fig></tp:treatment-sec><tp:treatment-sec sec-type="notes" id="SECID0EGLAE"><title>Note.</title><p>A comparison of the most significant morphological characters of <italic><tp:taxon-name><tp:taxon-name-part taxon-name-part-type="genus" reg="Raphiocarpus">Raphiocarpus</tp:taxon-name-part><tp:taxon-name-part taxon-name-part-type="species" reg="taygiangensis">taygiangensis</tp:taxon-name-part></tp:taxon-name></italic> and its closest congeners, <italic><tp:taxon-name><tp:taxon-name-part taxon-name-part-type="genus" reg="Raphiocarpus">R.</tp:taxon-name-part><tp:taxon-name-part taxon-name-part-type="species" reg="axillaris">axillaris</tp:taxon-name-part></tp:taxon-name></italic>. The new species can be easily distinguished from <italic><tp:taxon-name><tp:taxon-name-part taxon-name-part-type="genus" reg="Raphiocarpus">R.</tp:taxon-name-part><tp:taxon-name-part taxon-name-part-type="species" reg="axillaris">axillaris</tp:taxon-name-part></tp:taxon-name></italic> in having basally prostrate and distally ascending stem; sericeous hairs on young stem, leaf petiole and adaxial mid-vein; sparsely serrulate leaf margin; axillary inflorescence; sparse glandular hairs on the peduncle, pedicel, calyx, pistil, and abaxial surface of corolla; calyx 5-lobed, dissected from the base; white or light purplish flowers with purple stripes inside corolla tube; twining filaments; and dish-shaped stigma formed by 2 semi-orbicular lobes spreading horizontally. The comparison of the key morphological characters of <tp:taxon-name><tp:taxon-name-part taxon-name-part-type="genus" reg="Raphiocarpus">R.</tp:taxon-name-part><tp:taxon-name-part taxon-name-part-type="race" reg="taygiangensis">taygiangensis</tp:taxon-name-part></tp:taxon-name>, and <italic><tp:taxon-name><tp:taxon-name-part taxon-name-part-type="genus" reg="Raphiocarpus">R.</tp:taxon-name-part><tp:taxon-name-part taxon-name-part-type="species" reg="axillaris">axillaris</tp:taxon-name-part></tp:taxon-name></italic> is presented in Table <xref ref-type="table" rid="T1">1</xref>.</p></tp:treatment-sec><ref-list><ref id="B6"><mixed-citation xmlns:xlink="http://www.w3.org/1999/xlink" xlink:type="simple">IUCN (<year>2019</year>) Guidelines for using the IUCN Red List categories and criteria, ver. 14. Prepared by the Standards and Petitions Subcommittee. <ext-link xlink:href="http://cmsdocs.s3.amazonaws.com/RedListGuidelines.pdf" ext-link-type="uri" xlink:type="simple">http://cmsdocs.s3.amazonaws.com/RedListGuidelines.pdf</ext-link> [Accessed 29 July 2022]</mixed-citation></ref></ref-list></tp:taxon-treatment>
